# Supplementary material for: Cardiac conduction system regeneration prevents arrhythmias after myocardial infarction
Source: Nat Cardiovasc Res. 2025 Jan 3;4(2):163–79. doi: 10.1038/s44161-024-00586-x (PMC11825367; doi:10.1038/s44161-024-00586-x)
Supplement: Supplementary file 3 — Scaling factors of ionic current conductances and time constants to model infarct zone and border zone in the healing stage, as described in ref. 2. Supporting experimental data can be found in refs. 3–6. [file 44161_2024_586_MOESM3_ESM.xlsx]

## Sheet: Sheet1
	Model parameter		GNa	Gto	PCa	GKr	GK1	aCaMK	tau_relp	PCab
	Scaling factor	Infarct zone	0.4	0	0.64	0.375	0.6	1.5	6	1.33
		Border zone	0.4	0	0.64	0.7	0.6	1.5	6	1.33
