# Supplementary material for: Cardiac conduction system regeneration prevents arrhythmias after myocardial infarction
Source: Nat Cardiovasc Res. 2025 Jan 3;4(2):163–79. doi: 10.1038/s44161-024-00586-x (PMC11825367; doi:10.1038/s44161-024-00586-x)
Supplement: Supplementary file 7 — Source Data Extended Data Fig. 3 Statistical source data. [file 44161_2024_586_MOESM7_ESM.xlsx]

## Sheet: Fig 1_P2
	P2 network quantification
	Filament Area (sum)	28359400	18268700	29308400	28062500	27935800
	Filament Distance from Origin	3449.3	2774.33	1112430	3494.64	4014.47
	Filament Length (sum)	339584	200002	340326	362074	323472
	Filament No. Segment Branch Pts	5333	3071	7389	8398	6663
	Filament No. Segment Segments	9381	5449	13601	14820	12117
	Filament No. Segment Terminal Pts	885	592	2375	1238	1839
	Filament Segment Volume (sum)	195718000	138992992	201006000	179691008	192143008

## Sheet: Fig 1_P10
	P10 network quantification
	Filament Area (sum)	47952800	59664000	34011700
	Filament Distance from Origin	5577.87	23370.3	4457.02
	Filament Length (sum)	520168	583544	447536
	Filament No. Segment Branch Pts	9047	11022	6092
	Filament No. Segment Segments	16092	19689	10597
	Filament No. Segment Terminal Pts	561	307	692
	Filament Segment Volume (sum)	376619008	505297984	239680000

## Sheet: Fig 2
	Proximal:distal ratio quantifications
		P1 MI 3dpi	P1 sham 3dpi	P7 MI 3dpi	P7 sham 3dpi
	Lower half	3852.77	2969.26	3944.66	3412.98
	Upper half	2159.27	3007.9	2992.78	3549.97
	Ratio	1.78429	0.987153	1.31806	0.961408
	Lower half	2926.34	2803.45	4561.3	3417.58
	Upper half	2446.86	3050.12	3617.6	3739.98
	Ratio	1.19595	0.919128	1.26086	0.913796
	Lower half	3818.62	3697.3	2699.8	3605.33
	Upper half	2624.73	3014.42	3383.79	3886.83
	Ratio	1.45486	1.22654	0.797861	0.927577
	Lower half	2394.5	3211.53	3262.08	2420.55
	Upper half	1711.77	2689.87	3124.9	2618
	Ratio	1.39885	1.19394	1.0439	0.924581
	Lower half	3091.43	2633.54	2484.34	4329.45
	Upper half	1967.82	2444.18	3321.77	3842.22
	Ratio	1.57099	1.07747	0.747898	1.12681
	Lower half	4022.77		4606.57	3163.74
	Upper half	2387.47		3900.65	3043.98
	Ratio	1.68495		1.18097	1.03934
				4408.17	2772.21
				3603.05	3418.73
				1.22345	0.81089
				3172.53	3272.39
				3266.75	3844.27
				0.971157	0.851239
				4707.05
				4255.76
				1.10604

## Sheet: Fig 5
	% eGFP quantifications
		Image ID	# 0 pixels	# 255 pixels	Total pixels	% GFP+
	P7MI21dpi	2360	2961900	549369	3511269	15.6459
		2370	1899818	511732	2411550	21.22
		2378	2678280	485400	3163680	15.3429
		2387	3573155	552985	4126140	13.402
		2414	2337346	719918	3057264	23.5478
	P7Sham21dpi	2566	2709811	935054	3644865	25.654
		2590	2755179	1002627	3757806	26.6812
		2598	2805115	1205249	4010364	30.0534
		2607	2521482	941952	3463434	27.1971
		2622	2336242	810608	3146850	25.7593
	P1MI21dpi	2929	2231401	870791	3102192	28.0702
		2763	2013510	1028310	3041820	33.8057
		2775	1952878	878450	2831328	31.0261
		2786	1811739	720861	2532600	28.4633
		2796	1522710	725256	2247966	32.2628
	P1sham21dpi	2955	1747464	614442	2361906	26.0147
		2962	1830122	699247	2529369	27.6451
		2968	1867172	728149	2595321	28.0562
		2978	1587224	919888	2507112	36.6911
		2989	1773688	667112	2440800	27.3317

## Sheet: Fig 6
	ECG Interval analysis
	Group	PR (msec)	QRS (msec)	RR (msec)
	P1 sham	47.6	37	126
		39.1	39.8	161
		43.7	36.5	129
		45	35.9	122
	P1 MI	41.1	37.2	127
		46.9	48.2	152
		41.1	35.2	119
		42.4	33.3	136
		35.2	37.2	153
		41.8	39.1	118
	P7 sham	58	39.1	130
		46.3	35.2	119
		37.8	39.1	112
		36.5	38.4	121
	P7 MI	70.5	36.5	141
		70.5	38.5	148
		55.4	37.8	125
		52.2	32.6	123
		50.9	35.2	127
		62	35.9	131

## Sheet: ExData Fig 3
	Ki67 quantification
		GFP+	GFP- Ki67+	GFP+ Ki67+	GFP+ Ki67-
	P1 MI 7dpi n1	63	11	3	60
		78	15	3	75
		24	18	0	24
		56	25	4	52
		77	28	2	75
		50	17	3	47
		55	25	0	55
	Total	403	139	15	388
	Proportion GFP+ that are also Ki67+				0.0386598
		GFP+	GFP- Ki67+	GFP+ Ki67+	GFP+ Ki67-
	P1 MI 7dpi n2	95	74	2	93
		25	36	1	24
		72	71	1	71
		37	52	7	30
		44	57	3	41
		49	44	2	47
		43	31	5	38
	Total	365	365	21	344
	Proportion GFP+ that are also Ki67+				0.0610465
		GFP+	GFP- Ki67+	GFP+ Ki67+	GFP+ Ki67-
	P1 MI 7dpi n3	18	63	0	18
		22	41	0	22
		13	46	0	13
		22	51	1	21
		30	29	1	29
		19	31	1	18
		27	20	3	24
		34	27	1	33
		13	12	1	12
		26	9	2	24
		27	24	3	24
		19	21	3	16
	Total	270	374	16	254
	Proportion GFP+ that are also Ki67+				0.0629921
		GFP+	GFP- Ki67+	GFP+ Ki67+	GFP+ Ki67-
	P1 Sham 7dpi n1	52	13	1	51
		20	12	1	19
		17	26	0	17
		22	17	1	21
		31	25	0	31
		30	22	3	27
		22	na	0	22
	Total	194	115	6	188
	Proportion GFP+ that are also Ki67+				0.0319149
		GFP+	GFP- Ki67+	GFP+ Ki67+	GFP+ Ki67-
	P1 Sham 7dpi n2	38	20	1	37
		19	73	2	17
		14	27	1	13
		21	22	4	17
		26	14	3	23
		40	9	1	39
		30	10	0	30
		20	15	2	18
		14	20	0	14
		10	19	1	9
		15	18	1	14
	Total	247	247	16	231
	Proportion GFP+ that are also Ki67+				0.0692641
		GFP+	GFP- Ki67+	GFP+ Ki67+	GFP+ Ki67-
	P1 Sham 7dpi n3	35	47	2	33
		26	25	0	26
		28	57	2	26
		25	47	2	23
	Total	114	176	6	108
	Proportion GFP+ that are also Ki67+				0.0555556
